# Supplementary material for: Rapid, efficient and activation-neutral gene editing of polyclonal primary human resting CD4+ T cells allows complex functional analyses
Source: Nat Methods. 2021 Dec 23;19(1):81–9. doi: 10.1038/s41592-021-01328-8 (PMC8748193; doi:10.1038/s41592-021-01328-8)
Supplement: Supplementary file 3 — Worksheet tab 1 ‘gRNAs’, sequence and more detailed information of the gRNAs used. Worksheet tab 2 ‘Primer’, sequence and more detailed information of the primer used. Worksheet tab 3 ‘KI templates’, sequence and more detailed information of the knock in templates used. Worksheet tab 4 ‘Off-Target loci’, sequence and more detailed information of the considered off-target sites [file 41592_2021_1328_MOESM3_ESM.xlsx]

## Sheet: gRNAs
gRNA name	gene target	sequence	PAM	strand	comment
CD46-gRNA1	CD46	UCGUUCACCAAUCUCAUAGU	AGG	-
CD46-gRNA2	CD46	UUUGUGAUCGGAAUCAUACA	TGG	+
CD46-gRNA3	CD46	AAAUGUUGGUGGCUCCUCAC	AGG	-	KO efficiency < 15%
CXCR4-gRNA1	CXCR4	GAAGCAUGACGGACAAGUAC	AGG	+
CXCR4-gRNA2	CXCR4	ACGGCAUCAACUGCCCAGAA	GGG	-
CXCR4-gRNA3	CXCR4	UCUUCUGGUAACCCAUGACC	AGG	-
CXCR4-gRNA4	CXCR4	GUAGCGGUCCAGACUGAUGA	AGG	-	used for migration assay only
CXCR4-gRNA5	CXCR4	CUUCCUUGGCCUCUGACUGU	AGG	+	used for migration assay only
PSGL-1-gRNA1	SELPLG (PSGL-1)	AGCUGUUGCCAGGGCCCAGU	AGG	-
PSGL-1-gRNA2	SELPLG (PSGL-1)	CAGGAGGAGUUGCAGAGGCA	TGG	-	*
PSGL-1-gRNA3	SELPLG (PSGL-1)	UUUCUCGGCUUCAUCUGCCC	AGG	-	*
SAMHD1-gRNA 1	SAMHD1	CUGCGGAAGGGGUGUUUGAG	GGG	-	KO efficiency < 10%
SAMHD1-gRNA 2	SAMHD1	UUCUCGGGCUGUCAUCGCAA	CGG	-	Also used for KI into SAMHD1 locus
SAMHD1-gRNA 3	SAMHD1	CGGACCCCAUGUCUUGUAGU	CGG	-
CPSF6-gRNA1	CPSF6	AUAUAUUGGAAAUCUAACAU	GGG	+
CPSF6-gRNA2	CPSF6	GUAUCUCAGGAAGCUGAAUA	TGG	+
CPSF6-gRNA3	CPSF6	GGAGAGUAUCCAUGUAAUCU	CGG	-
MX2-gRNA1	MX2	AAUUGACUUCUCCUCCGGUA	GGG	-
MX2-gRNA2	MX2	GGCACUGUGCCGAAUGGCGG	TGG	-
MX2-gRNA3	MX2	GGACGCUGCUUUCCUCGCCA	AGG	+
CD4-gRNA1	CD4	CAUUCAGCUUGGAUGGACCU	GGG	-
CD4-gRNA2	CD4	UGACUCAAGAAGAAGCCUUU	GGG	+
CD4-gRNA3		CUGGCCUCGUGCCUCAAAUG	GGG	-	Used for KI into CD4 locus
TRIM5a-gRNA1	TRIM5a	UCGGCUGCAGGGGUCAGUGA	TGG	+
TRIM5a-gRNA2	TRIM5a	UCAUCUCAGAUCUGGAGCAU	CGG	+
RAB11a-gRNA 1	RAB11a	GGUAGUCGUACUCGUCGUCG	CGG	-	Used for KI into RAB11a locus
BATF-gRNA1	BATF	GCUGUCGGAGCUGUGAGGCA	TGG	-	Used for KI into BATF locus
NTC synthego	non targeting control	GCACUACCAGAGCUAACUCA
*gRNAs are usually designed to result in deletions, which are not multiples of 3 nucleotides.
For PSGL-1, we made an exception, since we observed up to 99.1% KO efficiency and the exact epitope that the PSGL-1 antibody targets is known (Snapp et al., 1998)

## Sheet: Primer
Gene target / Template	Strand	Sequence	Used for	Comment
CD46	For	ACACTCTTTCCCTACACGACGctcttccgatctctgtactacctgctgccagacc	Illumina Miseq System / Gene editing validation	MiSeq Adaptor
CD46	Rev	TGACTGGAGTTCAGACGTGTGctcttccgatctATAACAGGCGTCATCTGAGACAGG	Illumina Miseq System / Gene editing validation	MiSeq Adaptor
CXCR4	For	ACACTCTTTCCCTACACGACGctcttccgatctTCTTCCTGCCCACCATCTACTC	Illumina Miseq System / Gene editing validation	MiSeq Adaptor
CXCR4	Rev	TGACTGGAGTTCAGACGTGTGctcttccgatctGACACTGCTGTAGAGGTTGACTG	Illumina Miseq System / Gene editing validation	MiSeq Adaptor
MX2	For	ACACTCTTTCCCTACACGACGctcttccgatctGAAGATCGGAGGTGCCAAGTAGC	Illumina Miseq System / Gene editing validation	MiSeq Adaptor
MX2	Rev	TGACTGGAGTTCAGACGTGTGctcttccgatctGGTTGGCTCCTGTTTCCTGG	Illumina Miseq System / Gene editing validation	MiSeq Adaptor
SAMHD1	For	ACACTCTTTCCCTACACGACGctcttccgatctATGCAGCGAGCCGATTCCG	Illumina Miseq System / Gene editing validation	MiSeq Adaptor
SAMHD1	Rev	TGACTGGAGTTCAGACGTGTGctcttccgatctgctacCTCGGATGTTCTTCAGCAG	Illumina Miseq System / Gene editing validation	MiSeq Adaptor
CPSF6	For	ACACTCTTTCCCTACACGACGctcttccgatctccttggcctttttccatcag	Illumina Miseq System / Gene editing validation	MiSeq Adaptor
CPSF6	Rev	TGACTGGAGTTCAGACGTGTGctcttccgatctgagcagttcaaaatcaattacc	Illumina Miseq System / Gene editing validation	MiSeq Adaptor
SELPLG (PSGL-1)	For	ACACTCTTTCCCTACACGACGctcttccgatctgtgcttgctaagcccaaggg	Illumina Miseq System / Gene editing validation	MiSeq Adaptor
SELPLG (PSGL-1)	Rev	TGACTGGAGTTCAGACGTGTGctcttccgatctTCTGGAGGCTCCGTTTCTGG	Illumina Miseq System / Gene editing validation	MiSeq Adaptor
SELPLG (PSGL-1)	For	ccaaaatggagagggaggcaaatc	Sanger Sequencing / TIDE analysis
SELPLG (PSGL-1)	Rev	CGTGGTCAGCTCTGTGACTGC	Sanger Sequencing / TIDE analysis
GFP-SAMHD1 (fusion protein)	Rev	ccacgagagtgagatcccaatc	KI template amplification
GFP-SAMHD1 (fusion protein)	For	gggttcttccagttcagcacc	KI template amplification
GFP-SAMHD1 (fusion protein)	Rev	CACGCCGTAGGTCAGGG	PCR to evaluate KI
GFP-SAMHD1 (fusion protein)	For	agactggccactttccttcc	PCR to evaluate KI
GFP KI in SAMHD1 locus	For	AAGTTTGGGGCATCTGAAACC	KI template amplification
GFP KI in SAMHD1 locus	Rev	CCCTCCCAGGTCCTCAATCC	KI template amplification
GFP KI in SAMHD1 locus	For	agactggccactttccttcc	PCR to evaluate KI
GFP KI in SAMHD1 locus	Rev	GATGGGGGTGTTCTGCTGG	PCR to evaluate KI
GFP-RAB11A	For	GGTAGCTAGGAGTTCCAGGAC	KI template amplification	Roth et al., Nature 2018
GFP-RAB11A	Rev	ACGATGTGGGAGAAGGCAGTC	KI template amplification	Roth et al., Nature 2018
GFP-BATF	For	CTGAAGTTTCCGCCCATGTGAC	KI template amplification	Roth et al., Nature 2018
GFP-BATF	Rev	GAGGTGATAGGCAGCCTTGGAA	KI template amplification	Roth et al., Nature 2018
CD4-GFP	For	GGAGATGGGGGCTAAAGG	KI template amplification	Roth et al., Nature 2018
CD4-GFP	Rev	ATGCTTCCAGACACCCAGCCTC	KI template amplification	Roth et al., Nature 2018
TRIM5α	For	ACACTCTTTCCCTACACGACGctcttccgatctGAGACATCCTGGACTGGGAGG	Illumina Miseq System / Gene editing validation	MiSeq Adaptor
TRIM5α	Rev	TGACTGGAGTTCAGACGTGTGctcttccgatctaaagcggtcctgcagagaac	Illumina Miseq System / Gene editing validation	MiSeq Adaptor
CD4	For	ACACTCTTTCCCTACACGACGctcttccgatcttgccagaccgggtttctctg	Illumina Miseq System / Gene editing validation	MiSeq Adaptor
CD4	Rev	TGACTGGAGTTCAGACGTGTGctcttccgatctcccactcacATCCGAACACTAGC	Illumina Miseq System / Gene editing validation	MiSeq Adaptor
EIF4EBP2	For	ACACTCTTTCCCTACACGACGctcttccgatctTCTGCTACTCCAGGGGTAAACC	Illumina Miseq System / Gene editing validation	Off target check / MiSeq Adaptor
EIF4EBP2	Rev	TGACTGGAGTTCAGACGTGTGctcttccgatctACAGTGAAATGGATGGGAGGG	Illumina Miseq System / Gene editing validation	Off target check / MiSeq Adaptor
SUB1	For	ACACTCTTTCCCTACACGACGctcttccgatctgtgtctggcttttgctcagtat	Illumina Miseq System / Gene editing validation	Off target check / MiSeq Adaptor
SUB1	Rev	TGACTGGAGTTCAGACGTGTGctcttccgatctaccgatggctgtgtaaaatgctac	Illumina Miseq System / Gene editing validation	Off target check / MiSeq Adaptor
AL257153.2	For	ACACTCTTTCCCTACACGACGctcttccgatctccttcccttgtgctttctggag	Illumina Miseq System / Gene editing validation	Off target check / MiSeq Adaptor
AL257153.2	Rev	TGACTGGAGTTCAGACGTGTGctcttccgatctatgttgtgggctgtggagaac	Illumina Miseq System / Gene editing validation	Off target check / MiSeq Adaptor
ATP13A4	For	ACACTCTTTCCCTACACGACGctcttccgatctccatcctctacagcacagctg	Illumina Miseq System / Gene editing validation	Off target check / MiSeq Adaptor
ATP13A4	Rev	TGACTGGAGTTCAGACGTGTGctcttccgatctctgtggaagctatctggacacc	Illumina Miseq System / Gene editing validation	Off target check / MiSeq Adaptor
IBA57	For	ACACTCTTTCCCTACACGACGctcttccgatctACCGTGAGCCAATAAACCTCTG	Illumina Miseq System / Gene editing validation	Off target check / MiSeq Adaptor
IBA57	Rev	TGACTGGAGTTCAGACGTGTGctcttccgatctTGTGGAGATGCAGAGACCCCTG	Illumina Miseq System / Gene editing validation	Off target check / MiSeq Adaptor
CRL1	For	ACACTCTTTCCCTACACGACGctcttccgatctctgctgccagaccacagtc	Illumina Miseq System / Gene editing validation	Off target check / MiSeq Adaptor
CRL1	Rev	TGACTGGAGTTCAGACGTGTGctcttccgatctgcggttttgaatgcatgggc	Illumina Miseq System / Gene editing validation	Off target check / MiSeq Adaptor
SYNE	For	ACACTCTTTCCCTACACGACGctcttccgatctGCGAGAACACCAACTTGCTCC	Illumina Miseq System / Gene editing validation	Off target check / MiSeq Adaptor
SYNE	Rev	TGACTGGAGTTCAGACGTGTGctcttccgatcttcggccagggcttcactttc	Illumina Miseq System / Gene editing validation	Off target check / MiSeq Adaptor
4500HG	For	ACACTCTTTCCCTACACGACGctcttccgatctagacggtgtgatatcccttcttg	Illumina Miseq System / Gene editing validation	Off target check / MiSeq Adaptor
4500HG	Rev	TGACTGGAGTTCAGACGTGTGctcttccgatctaactaaagctgtgtctccagtgg	Illumina Miseq System / Gene editing validation	Off target check / MiSeq Adaptor
ATXN8OS	For	ACACTCTTTCCCTACACGACGctcttccgatctgtgctctctctttctccatacagg	Illumina Miseq System / Gene editing validation	Off target check / MiSeq Adaptor
ATXN8OS	Rev	TGACTGGAGTTCAGACGTGTGctcttccgatcttctaccgagacatagctatctgcc	Illumina Miseq System / Gene editing validation	Off target check / MiSeq Adaptor
DLC1	For	ACACTCTTTCCCTACACGACGctcttccgatctggaaggaaagaagcagagaggag	Illumina Miseq System / Gene editing validation	Off target check / MiSeq Adaptor
DLC1	Rev	TGACTGGAGTTCAGACGTGTGctcttccgatctctttgggactgcaaccagc	Illumina Miseq System / Gene editing validation	Off target check / MiSeq Adaptor
LIMK2	For	ACACTCTTTCCCTACACGACGctcttccgatctggtcaccagaatagggtcctttg	Illumina Miseq System / Gene editing validation	Off target check / MiSeq Adaptor
LIMK2	Rev	TGACTGGAGTTCAGACGTGTGctcttccgatctcccagagaactcttcaaggctg	Illumina Miseq System / Gene editing validation	Off target check / MiSeq Adaptor
SGCZ	For	ACACTCTTTCCCTACACGACGctcttccgatctcattatagcagggtggaaatggac	Illumina Miseq System / Gene editing validation	Off target check / MiSeq Adaptor
SGCZ	Rev	TGACTGGAGTTCAGACGTGTGctcttccgatctgtcaaaactcaactgaccattggtc	Illumina Miseq System / Gene editing validation	Off target check / MiSeq Adaptor
TTC7A	For	ACACTCTTTCCCTACACGACGctcttccgatcttcctgggatcaagcagtcctg	Illumina Miseq System / Gene editing validation	Off target check / MiSeq Adaptor
TTC7A	Rev	TGACTGGAGTTCAGACGTGTGctcttccgatctgtgcaaagcctcaacctagtagc	Illumina Miseq System / Gene editing validation	Off target check / MiSeq Adaptor
PTPRN2	For	ACACTCTTTCCCTACACGACGctcttccgatctgacttttcctctctgggccatag	Illumina Miseq System / Gene editing validation	Off target check / MiSeq Adaptor
PTPRN2	Rev	TGACTGGAGTTCAGACGTGTGctcttccgatctgctgatgaaatgagcctctccac	Illumina Miseq System / Gene editing validation	Off target check / MiSeq Adaptor
ANTXR1	For	ACACTCTTTCCCTACACGACGctcttccgatctgtccaaaggcacccttcagtc	Illumina Miseq System / Gene editing validation	Off target check / MiSeq Adaptor
ANTXR1	Rev	TGACTGGAGTTCAGACGTGTGctcttccgatctgcagtgtaggtcttccctggg	Illumina Miseq System / Gene editing validation	Off target check / MiSeq Adaptor
RPARP-AS1	For	ACACTCTTTCCCTACACGACGctcttccgatctccagtgactccccactcacttg	Illumina Miseq System / Gene editing validation	Off target check / MiSeq Adaptor
RPARP-AS1	Rev	TGACTGGAGTTCAGACGTGTGctcttccgatctgaggataacccaatccacctgc	Illumina Miseq System / Gene editing validation	Off target check / MiSeq Adaptor
FANCA	For	ACACTCTTTCCCTACACGACGctcttccgatctagcagtgtttgctgttctagGC	Illumina Miseq System / Gene editing validation	Off target check / MiSeq Adaptor
FANCA	Rev	TGACTGGAGTTCAGACGTGTGctcttccgatctctgacatttgggtataggctggg	Illumina Miseq System / Gene editing validation	Off target check / MiSeq Adaptor
MAPT	For	ACACTCTTTCCCTACACGACGctcttccgatcttctggtccaggctgcgtag	Illumina Miseq System / Gene editing validation	Off target check / MiSeq Adaptor
MAPT	Rev	TGACTGGAGTTCAGACGTGTGctcttccgatctcggggtagtgatcagtgacagg	Illumina Miseq System / Gene editing validation	Off target check / MiSeq Adaptor
ATP8A2	For	ACACTCTTTCCCTACACGACGctcttccgatctaggaaaggtagcttggatgcaag	Illumina Miseq System / Gene editing validation	Off target check / MiSeq Adaptor
ATP8A2	Rev	TGACTGGAGTTCAGACGTGTGctcttccgatctatcgtggctgtaagacacacag	Illumina Miseq System / Gene editing validation	Off target check / MiSeq Adaptor
PRICKLE2	For	ACACTCTTTCCCTACACGACGctcttccgatctgttttggctactctgggtccc	Illumina Miseq System / Gene editing validation	Off target check / MiSeq Adaptor
PRICKLE2	Rev	TGACTGGAGTTCAGACGTGTGctcttccgatctcacacgcacaatagcaggttg	Illumina Miseq System / Gene editing validation	Off target check / MiSeq Adaptor
CD46 locus	For	gtttattcccaaacaaaccaaaagctaatagg	PCR loading control
CD46 locus	Rev	gccaggaaaatgatttcttggag	PCR loading control

## Sheet: KI templates
Knockin template	Insertion Location	Fusion protein	Total Size (in bp)	KI template Seq	Primer For	Primer Rev	gRNA	Note	Reference
GFP-SAMHD1	N Terminus	No	1848	AAGTTTGGGGCATCTGAAACCCGGCCAAGGTGCGGCGGGTAGTGTACTCATTCGAAGGAGAATACCCCCAATTCACTAGACGAGCCCCTAATTGGGGGTGCGGTGCCGGGCGCGCTCTTTCCTCCCCCTTTCCACCAGCACTGCCCTCAGTTCTGCTTCTAGCCACGCCCTTTCGCGTTCACGTCCAGCGCCCTGGCGGGATTGATTTGAGGACGACTGGACTGCCATTGCGCCTGCGCAGGGAGCCCAAGGCAAGAGCCGCTAGGCTGCCCTGCCCGAAGGGCTCAACTGTCAGTGAGCCTGCGCAGGAGGCCAATAGGCTGCCAATACTCCTTGGACTCCCCGCCAGGGCCCTGCTGTCAGTGCGCCTGCGCGCGGGTCCGGCGCCGAGGTTCTTGA…	AAGTTTGGGGCATCTGAAACC	CCCTCCCAGGTCCTCAATCC	SAMHD1 gRNA 2
GFP-SAMHD1	N Terminus	Yes	1879	GGGTTCTTCCAGTTCAGCACCTTGACTGTTTTCCTCTTCACTGGGAAGGTGCTGGCAGCCTGACGGCCTTTTAGGCTTCTTTTAAGTTTGGGGCATCTGAAACCCGGCCAAGGTGCGGCGGGTAGTGTACTCATTCGAAGGAGAATACCCCCAATTCACTAGACGAGCCCCTAATTGGGGGTGCGGTGCCGGGCGCGCTCTTTCCTCCCCCTTTCCACCAGCACTGCCCTCAGTTCTGCTTCTAGCCACGCCCTTTCGCGTTCACGTCCAGCGCCCTGGCGGGATTGATTTGAGGACGACTGGACTGCCATTGCGCCTGCGCAGGGAGCCCAAGGCAAGAGCCGCTAGGCTGCCCTGCCCGAAGGGCTCAACTGTCAGTGAGCCTGCGCAGGAGGCCAA…	GGGTTCTTCCAGTTCAGCACC	CCACGAGAGTGAGATCCCAATC	SAMHD1 gRNA 2
GFP-RAB11A	N Terminus	Yes	1350	GGTAGCTAGGAGTTCCAGGACTCAGTTTCCCCTTTGAGCCTCCTTTAGCGACTAAAGCTTGAAGCCCCACGCATCTCGACTCTCGCGCACACCGCCCTTGTTGGGCTCAGGGGCGGGGCGCCGCCCCCGGAAGTACTTCCCCTTAAAGGCTGGGGCCTGCCGGAAATGGCGCAGCGGCAGGGAGGGGCTCTTCACCCAGTCCGGCAGTTGAAGCTCGGCGCTCGGGTTACCCCTGCAGCGACGCCCCCTGGTCCCACAGATACCACTGCTGCTCCCGCCCTTTCGCTCCTCGGCCGCGCAATGGGCGGATCGGGTGGGACTAGTGGCAGCAAGGGCGAGGAGCTGTTCACCGGGGTGGTGCCCATCCTGGTCGAGCTGGACGGCGACGTAAACGGCCAC…	GGTAGCTAGGAGTTCCAGGAC	ACGATGTGGGAGAAGGCAGTC	RAB11a gRNA 1	Addgene 112012 (RAB11A-GFP HDRT)	Roth et al., Nature 2018
GFP-BATF	N Terminus	Yes	1325	CTGAAGTTTCCGCCCATGTGACTTCCAGCGTGAGTTACCAGAAACCACAagagagagagagagCGTGCAAGCCCCAAAGCGAGCGACATGTCCCTTTGGGGAGCAGTCCCTCTGCACCCCAGAGTGAGGAGGACGCAGGGGTCAGAGGTGGCTACAGGGCAGGCAGAGGAGGCACCTGTAGGGGGTGGTGGGCTGGTGGCCCAGGAGAAGTCAGGAAGGGAGCCCAGCTGGTGACAAGAGAGCCCAGAGGTGCCTGGGGCTGAGTGTGAGAGCCCGGAAGATTTCAGCCATGGGATCGGGTGGGACTAGTGGCAGCAAGGGCGAGGAGCTGTTCACCGGGGTGGTGCCCATCCTGGTCGAGCTGGACGGCGACGTAAACGGCCACAAGTTCAGCGTGCG…	CTGAAGTTTCCGCCCATGTGAC	GAGGTGATAGGCAGCCTTGGAA	BATF gRNA 1	Addgene 112015 (BATF-GFP HDRT Source (pTR 146))	Roth et al., Nature 2018
CD4-GFP	C Terminus	Yes	1346	GGAGATGGGGGCTAAAGGGGTGTGGTGGAGAGGATAGAGGGGTGGGAAAAGATGGCCAGGAGCTAGAAGGAGGCAGAAGTGGGAGGATGGAGCTGAAGGAGCAGCAGGCCAGGAAAGGCCCTGCTGGAAAGCCACTGGAGCTGTGCTGCGCTGGAAAGGCCATTGGAGGTGCTAGAACGCAAAGGGGTTGCAGTGGGGACAGACCTGCTCCCCTTCTTCTTTGTTCCTGCAGCCGGTTTCAGAAGACATGTAGCCCCATTGGATCGGGTGGGACTAGTGGCAGCAAGGGCGAGGAGCTGTTCACCGGGGTGGTGCCCATCCTGGTCGAGCTGGACGGCGACGTAAACGGCCACAAGTTCAGCGTGCGCGGCGAGGGCGAGGGCGATGCCACCAACGGCA…	GGAGATGGGGGCTAAAGG	ATGCTTCCAGACACCCAGCCTC	CD4 gRNA 1	Addgene 112018 (CD4-C-GFP HDRT Source (pTR 152))	Roth et al., Nature 2018

## Sheet: Off Target loci
gRNA		Off Target		Mismatch number
Main target	gRNA	Gene	Binding site
CD4	1	EIF4EBP2	CATTCAGAATGGATGGAACT	3
CD4	1	SUB1	CATTCACCTTGGGTGGACAT	3
CD4	2	RP11-486O13.4	TTTCTCAAGAGGAAGCCTTT	3
CD4	2	ATP13A4	TGACTCAAGAAGAAGACTGA	3
CD46	1	IBA57	TCCTTCACCAATCTCATGGG	3
CD46	1	CR1L	TTGTTCCCCAATCTCATAGT	2
CD46	2	SYNE2	TGTGTGCTCGGAATCATACC	3
CD46	2	CR1L	TTTGTGATCGGAATCACACA	1
CPSF6	1	MIR4500HG	GTATATTTGTAATCTAACAT	3
CPSF6	1	ATXN8OS	ATATATATGAAATCTTACAT	3
CPSF6	2	DLC1	GTATCTGGGGAAGATGAATA	3
CPSF6	2	LIMK2	GTATCCCAGGAAGCTGAATT	2
CXCR4	2	SGCZ	AAGGCATCAACTGCACACAA	3
CXCR4	2	TTC7A	ACTGCATCAGCTGCCAAGAA	3
CXCR4	3	DOK6	TCTTCTGGTTACCTATAACC	3
CXCR4	3	PTPRN2	TCTTCTGTGAACCTGTGACC	4
PSGL-1	2	ANTXR1	CAGGAGGAATGGCAGAGGCA	2
PSGL-1	2	RPARP-AS1	CAGGAGGAGTGGCTGAGGCA	2
PSGL-1	3	ABLIM1	TTTCTCTGCTTCATCTGCCT	2
PSGL-1	3	MECR	TTTCTCAGCTTCTCCTGCCC	3
TRIM5a	1	FANCA	TCGGCTTCAGGGGGCTGTGA	3
TRIM5a	1	MAPT	TGGGCAGCAGGGGTCAGAGA	3
TRIM5a	2	ATP8A2	TCCTCTCATATCTGGAGCAA	3
TRIM5a	2	PRICKLE2	TCATCTTAAATTTGGAGCAT	3
