# Supplementary material for: Rapid, efficient and activation-neutral gene editing of polyclonal primary human resting CD4+ T cells allows complex functional analyses
Source: Nat Methods. 2021 Dec 23;19(1):81–9. doi: 10.1038/s41592-021-01328-8 (PMC8748193; doi:10.1038/s41592-021-01328-8)
Supplement: Source Data Fig. 1 — Statistical Source Data. [file 41592_2021_1328_MOESM4_ESM.xlsx]

## Sheet: Fig. 1b
		CD46KO			WT
		Donor 1	Donor 2	Donor 3	Donor 1	Donor 2	Donor 3
Weeks post nucleofection	0	86	87.1	85.6	97.3	97.6	95.3
	1	87.8	89.7	86.2	96.9	98.1	94.3
	2	86.5	88.8	79.4	93.5	94.2	87.4
	3	89.8	93.2	84	92.6	94.1	87.3
	4	84.4	90.1	81.7	88.8	91.1	84.3
	5	82.3	85.1	66	82.5	87	77.1
	6	59.7	73.7	59.2	58.7	63.1	54.4

## Sheet: Fig. 1d
		CD46KO (CD25)			WT (CD25)			CD46KO (CD69)			WT (CD69)			Activated T cells (CD25)			Activated T cells (CD69)
		Donor 1	Donor 2	Donor 3	Donor 1	Donor 2	Donor 3	Donor 1	Donor 2	Donor 3	Donor 1	Donor 2	Donor 3	Donor 1	Donor 2	Donor 3	Donor 1	Donor 2	Donor 3
Weeks post nucleofection	0	0.9	0.86	1.39	0.86	1.01	0.98	8.08	5.99	3.61	0.22	0.19	0.3
	1	4.25	3.99	5.05	5.12	6.55	4.76	0.62	0.62	0.79	0.63	0.62	0.94
	2	1.32	1.37	1.75	2.53	2.91	2.52	1.44	1.01	2.2	2.57	2.27	3.27
	3	0.75	0.94	1.14	1.2	1.91	1.21	1.63	0.99	2.38	3.71	3.24	3.15
	4	0.4	0.79	0.7	0.93	1.94	1.14	1.59	1.41	2.07	4.3	4.38	3.47
	5	0.15	0.18	0.16	0.2	0.5	0.23	1.24	1	1.19	2.95	2.95	0.13
	6	0.23	0.22	0.01	0.13	0.14	0.2	3.59	3.27	1.96	2.53	2.61	2.03
														86.7	86.3	90.3	71.45	54.8	58.65
