# Supplementary material for: Rapid, efficient and activation-neutral gene editing of polyclonal primary human resting CD4+ T cells allows complex functional analyses
Source: Nat Methods. 2021 Dec 23;19(1):81–9. doi: 10.1038/s41592-021-01328-8 (PMC8748193; doi:10.1038/s41592-021-01328-8)
Supplement: Source Data Fig. 2 — Statistical Source Data, unmodified gels. [file 41592_2021_1328_MOESM5_ESM.xlsx]

## Sheet: Fig. 2a
		CD46				CXCR4				PSGL-1				CD4
		Donor 1	Donor 2	Donor 3	Donor 4	Donor 1	Donor 2	Donor 3	Donor 4	Donor 1	Donor 2	Donor 3	Donor 4	Donor 1	Donor 2	Donor 3	Donor 4
	WT	99.927	99.939	99.956	99.973	91.91	93.33	95.4	95.82	99.909	99.88	99.55	99.64	99.928	99.78	98.15	97.82
	NTC	99.945	99.943	99.9	99.9	92.18	92.8	97.27	98.65	99.9	99.89	99.6	99.3	99.77	99.926	95.25	97.28
	6 gene-KO	3.1	2.1	0.6	0.8	2.1	1	0.8	0.9	1.4	0.9	0.3	0.4	2.9	1.8	1.7	1.7

## Sheet: Fig. 2c
		WT		CD46KO		4 gene-KO		6 gene-KO
		Donor 1	Donor 2	Donor 1	Donor 2	Donor 1	Donor 2	Donor 1	Donor 2
Weeks post nucleofection	1	93.2	96.8	82.7	87.7	77	72.7	73.8	79.1
	2	90.6	95.6	79.5	87.5	71.6	65.6	62.2	76.8
	3	88.3	94.8	78.5	85.6	71.8	60.9	49.6	70.6
	4	77.5	90.2	79.6	81.8	75.7	64.5	44.1	55

## Sheet: Fig. 2d
		CD46		CXCR4		PSGL-1		CD4
		Donor 1	Donor 2	Donor 1	Donor 2	Donor 1	Donor 2	Donor 1	Donor 2
Resting T cells	WT	99.81	99.962	60.6	58	99.53	99.75	99.55	99.44
	CD46KO	0.4	0.2	74.9	71.9	99.74	99.69	95.73	94.28
	4 gene-KO	1.1	0.7	1.5	1.5	1.2	0.7	1.8	1.1
	6 gene-KO	0.3	0.6	1.5	1.8	0.4	0.7	0.7	0.8
Activated T cells	WT	99.5	99.61	62.8	57.2	98.05	95.18	99.62	99.11
	CD46KO	0.1	0.1	43.1	48.6	99.74	99.58	99.16	98.7
	4 gene-KO	1.1	0.8	1.8	1.2	1.2	0.6	1.4	0.9
	6 gene-KO	0.7	0.6	1.5	0	0.8	0.6	1.2	1

## Sheet: Fig. 2e
		CD25		CD38		CD69		HLADR
		Donor 1	Donor 2	Donor 1	Donor 2	Donor 1	Donor 2	Donor 1	Donor 2
Resting T cells	WT	1.22	2.07	2.74	2.57	7.24	3.29	7.27	6.32
	CD46KO	1.08	5.28	2.79	3.44	2.49	6.21	1.95	6.44
	4 gene-KO	3.66	3.2	2.78	2.67	4.8	2.31	2.32	1.39
	6 gene-KO	4.49	3.1	3.64	3.07	7.76	2.52	3.28	1.48
Activated T cells	WT	28.3	37.5	74.1	81.5	27.1	17.9	45.5	30.1
	CD46KO	30	27	73.8	85.4	17.1	32.1	56.2	28.2
	4 gene-KO	31.8	29.3	75.9	83.6	21.1	27.2	56.1	37.3
	6 gene-KO	34.2	22.7	80.9	61.1	21	18.7	50.5	44.9
