# Supplementary material for: Rapid, efficient and activation-neutral gene editing of polyclonal primary human resting CD4+ T cells allows complex functional analyses
Source: Nat Methods. 2021 Dec 23;19(1):81–9. doi: 10.1038/s41592-021-01328-8 (PMC8748193; doi:10.1038/s41592-021-01328-8)
Supplement: Source Data Fig. 3 — Statistical Source Data, unmodified gels. [file 41592_2021_1328_MOESM6_ESM.xlsx]

## Sheet: Fig. 3d
		CXCR4			WT
		Donor 1	Donor 2	Donor 3	Donor 1	Donor 2	Donor 3
SDF1α(ng/ml)	0	2.03495	1.39443	1.23463	0.900869	1.10129	0.401465
	1000	4.09391	2.0751	1.9361	35.5896	37.7484	21.4402

## Sheet: Fig. 3e
	NTC	CXCR4 KO	PSGL-1 KO	SAMHD1 KO
Donor 1	127.46	1.87	131.05	99.57
Donor 2	72.93	1.56	133.39	99.21
Donor 3	98.64	2.34	121.85	106.33
Donor 4	93.72	0.28	120.6	105.66
Donor 5	97.26	1.06	125.55	102.55
Donor 6	66.14	0.99	72.86	115.51
Donor 7	142.88	2.09	223.17	129.7

## Sheet: Fig.3f
		NTC				CXCR4 KO				PSGL-1 KO
		Donor 1	Donor 2	Donor 3	Donor 4	Donor 1	Donor 2	Donor 3	Donor 4	Donor 1	Donor 2	Donor 3	Donor 4
	MOI 3.0	5.41	6.84	8.48	10.2	0.00772	0.014	0	0.013	4.36	7.13	8.54	5.62
	MOI 0,3	0.64	0.8	1.09	1.68	0	0	0	0.014	0.75	1.11	2.53	3.18

## Sheet: Fig. 3h
	HIV-1*GFP
		NTC					SAMHD1 KO
		Donor 1	Donor 2	Donor 3	Donor 4	Donor 5	Donor 1	Donor 2	Donor 3	Donor 4	Donor 5
Weeks post nucleofection	2	1	1	1	1		3.12381	2.24066	2.84615	2.73684
	4	1	1	1	1		5.03448	5.11111	8.33333	7.45
	6	1	1	1	1	1	8.01333	9.04412	8.34921	8.13333	7.73333
	HIV-1*GFP VPX
		NTC					SAMHD1 KO
		Donor 1	Donor 2	Donor 3	Donor 4	Donor 5	Donor 1	Donor 2	Donor 3	Donor 4	Donor 5
Weeks post nucleofection	2	1	1	1	1		1.04149	1.14844	1.05128	1.11856
	4	1	1	1	1		1.21277	0.704633	0.806324	1.09878
	6	1	1	1	1	1	0.817073	1.49694	0.652733	1.01227	0.653061

## Sheet: Fig. 3j
	NTC	CPSF6 KO	MX2 KO
Donor 1	113.15	69.05	119.92
Donor 2	77.56	65.09	83.17
Donor 3	109.28	89.94	105.42

## Sheet: Fig.3k
		NTC			CPSF6 KO			MX2 KO
		Donor 1	Donor 2	Donor 3	Donor 1	Donor 2	Donor 3	Donor 1	Donor 2	Donor 3
	MOI 3.0	11.6	7.95	14.4	2.52	1.53	1.09	9.58	7.48	4.33
	MOI 0,3	3.77	2.15	1.77	0.62	0.29	0.26	6.45	3.68	3.33
