# Supplementary material for: Rapid, efficient and activation-neutral gene editing of polyclonal primary human resting CD4+ T cells allows complex functional analyses
Source: Nat Methods. 2021 Dec 23;19(1):81–9. doi: 10.1038/s41592-021-01328-8 (PMC8748193; doi:10.1038/s41592-021-01328-8)
Supplement: Source Data Fig. 4 — Statistical Source Data. [file 41592_2021_1328_MOESM7_ESM.xlsx]

## Sheet: Fig. 4d
			Resting T cells		Activated T cells
			Donor 1	Donor 2	Donor 1	Donor 2
	GFP-BATF	gRNA+ DNA	0.64	1.21	8.05	6.88
		only gRNA	0.046	0.083	0.015	0.02
		only DNA	0.00413	0.1	0.015	0.015
	GFP-RAB11a	gRNA+ DNA	11.1	9.95	15.3	17.2
		only gRNA	0.053	0.066	0	0.015
		only DNA	0.02	0.3	0.059	0.13
	CD4-GFP	gRNA+ DNA	3.86	3.42	5.41	5.38
		only gRNA	0.039	0.00519	0.015	0.0051
		only DNA	0.00696	0.065	0.00492	0.015
