# Supplementary material for: Rapid, efficient and activation-neutral gene editing of polyclonal primary human resting CD4+ T cells allows complex functional analyses
Source: Nat Methods. 2021 Dec 23;19(1):81–9. doi: 10.1038/s41592-021-01328-8 (PMC8748193; doi:10.1038/s41592-021-01328-8)
Supplement: Source Data Extended Data Fig. 1 — Statistical Source Data. [file 41592_2021_1328_MOESM8_ESM.xlsx]

## Sheet: Ext. Data Fig. 1a
		RPMI only		IL-7 (0.5ng/ml)		IL-7 (2ng/ml)		IL-15 (0.5ng/ml)		IL-15 (2ng/ml)		IL-7 + IL-15 (0.5ng/ml)		IL-7 + IL-15 (2ng/ml)		IL2 (10IU/ml)		IL2 (50IU/ml)
		Donor 1	Donor 2	Donor 1	Donor 2	Donor 1	Donor 2	Donor 1	Donor 2	Donor 1	Donor 2	Donor 1	Donor 2	Donor 1	Donor 2	Donor 1	Donor 2	Donor 1	Donor 2
Weeks post nucleofection	0	90.5	94.4	90.2	94.8	91.8	95.5	93.2	96.4	93.9	97.2	93.5	96.3	94.2	97.3	93	96.5	93.8	97
	1	76.9	85.8	76.1	85.1	81.2	87.5	87.2	92.1	91	95.1	87.9	92.4	92	95.6	85.5	91.4	90.9	94.8
	2	33.6	62.9	53.2	70.1	71.4	83.4	80.3	87.5	87.1	92.8	80.7	87.9	88.8	93.1	75.8	84.1	84.7	91.9
	3	1.31	2.36	9.44	16.6	26.4	45.8	43.6	71	70.8	83.4	31	44.6	81.9	90.7	29.1	50.1	70.7	79.3
	4	0.43	0.49	8.3	27.9	22.3	42.9	9.56	44.2	47.2	74.9	19.4	42.8	71.8	88.2	18.1	29.2	48.3	66.3

## Sheet: Ext. Data Fig. 1b
		Cell density
		4x10^6		2x10^6		1x10^6		Activated T cells
		Donor 1	Donor 2	Donor 1	Donor 2	Donor 1	Donor 2
96 well Plate format	Flat	3.17	7.17	3.33	3.69	2.35	1.27
	U bottom	8.22	15.6	7.58	12.3	1.78	9.97
	V bottom	8.11	13.2	9.37	13.2	5.06	22.5
								96.7	98.4

## Sheet: Ext. Data Fig. 1c
		Donor 1	Donor2
Weeks post nucleofection	0	100	100
	1	94.1946	91.416
	2	91.3354	92.5503
	3	78.5218	69.3683
	4	81.4564	60.62

## Sheet: Ext. Data Fig. 1f
		CD46 KO (Edu)			WT (Edu)			CD46 KO (Pyronin Y)			WT (Pyronin Y)			Activated T cells (Edu)			Activated T cells (Pyronin Y)
		Donor 1	Donor 2	Donor 3	Donor 1	Donor 2	Donor 3	Donor 1	Donor 2	Donor 3	Donor 1	Donor 2	Donor 3	Donor 1	Donor 2	Donor 3	Donor 1	Donor 2	Donor 3
Weeks post nucleofection	0	0.04	0.02	0.08	0.02	0.01	0.03	0	0	0	0	0	0
	1	0.26	0.4	0.29	0.13	0.35	0.34	0.03	0.18	0	0.41	0.02	0.04
	2	1.43	1.04	1.57	0.87	1.14	1.18	0.92	1.97	1.6	0.24	0	0.49
	3	0.44	0.39	0.4	0.18	0.24	0.28	0.2	0.12	0.05	0.48	0.73	0.61
	4	0.04	0.07	0.04	0.14	0.21	0.12	0.66	0.59	0.97	1.26	1.17	0.29
	5	0.05	0.04	0.06	0.09	0.17	0.12	0.76	0.41	0.2	1.85	1.65	3.1
	6	0.08	0.08	0.11	0.41	0.59	0.33	2.16	3.79	1.97	11.6	2.07	0.85
														37.8	28	48.2	94	88.2	94.9

## Sheet: Ext. Data Fig. 1g
		CD46 KO (CFSE)			WT (CFSE)			Activated T cells (CFSE)
		Donor 1	Donor 2	Donor 3	Donor 1	Donor 2	Donor 3	Donor 1	Donor 2	Donor 3	Donor 4	Donor 5	Donor 6
Weeks post nucleofection	1	0	0.02	0.05	0.01	0	0.2
	2	0.21	0.29	1.01	0.71	0.84	1.47
	3	0	0.09	3.4e-05	0.02	0.06	0.02
	4	0.02	0.01	0	0.04	0.02	0.02
	5	0	0.05	0.08	0.08	0.24	0.09
	6	0.04	0.04	0.1	0.11	1.24	0.47
								49.1	71.3	80.9	85.5	89.9	94
