# Supplementary material for: Rapid, efficient and activation-neutral gene editing of polyclonal primary human resting CD4+ T cells allows complex functional analyses
Source: Nat Methods. 2021 Dec 23;19(1):81–9. doi: 10.1038/s41592-021-01328-8 (PMC8748193; doi:10.1038/s41592-021-01328-8)
Supplement: Source Data Extended Data Fig. 3 — Statistical Source Data. [file 41592_2021_1328_MOESM9_ESM.xlsx]

## Sheet: Ext.Data Fig.3a
	Deletions										WT	Insertions
	-10	-9	-8	-7	-6	-5	-4	-3	-2	-1	0	1	-2	-3	-4	-5	-6	-7	-8	-9	-10
PSGL1 gRNA1	0	0	0.2	0.6	0.7	1.5	2.2	2.2	9.3	17.2	47.9	5.9	2.5	0.1	0	0	0	0	0	0.5	0
PSGL1 gRNA2	0	0	0.1	0	0.5	1.4	1.9	3.6	35	37.1	8.2	2.8	0.7	0	0	0	0	0.1	0	0	0.2
PSGL1 gRNA3	0	0	0	0	0	0.7	0.5	3.5	12.1	56.9	14.1	0	1.3	0.5	0	0	0	0	0	0	0

## Sheet: Ext. Data Fig. 3h
		Untreated T cells			Resting T cells			Activated T cells
		Donor 1	Donor 2	Donor 3	Donor 1	Donor 2	Donor 3	Donor 1	Donor 2	Donor 3
	PSGL-1 KO	0.2	0.3	0.2	0.1	0.2	0.3	0.5	1	0.7
	WT	99.37	99.43	97.61	99.81	99.76	99.86	98.44	98.98	97.85
