# Supplementary material for: Rapid, efficient and activation-neutral gene editing of polyclonal primary human resting CD4+ T cells allows complex functional analyses
Source: Nat Methods. 2021 Dec 23;19(1):81–9. doi: 10.1038/s41592-021-01328-8 (PMC8748193; doi:10.1038/s41592-021-01328-8)
Supplement: Source Data Extended Data Fig. 6 — Statistical Source Data. [file 41592_2021_1328_MOESM10_ESM.xlsx]

## Sheet: Ext. Data Fig. 6b
		no spin				spin
		Donor 1	Donor 2	Donor 3	Donor 4	Donor 1	Donor 2	Donor 3	Donor 4
no virus		0.0385	0.029355	0	0.007	0.085	0.0215	0	0.00759
X4 HIV-1 BlaM-Vpr	no drug	1.435	0.925	2.835	2.16	86.4	91.95	93.4	94.8
	AMD	0.0215	0.024	0.00825	0.022	0.055	0.056	0.32	0.155
