# Supplementary material for: Rapid, efficient and activation-neutral gene editing of polyclonal primary human resting CD4+ T cells allows complex functional analyses
Source: Nat Methods. 2021 Dec 23;19(1):81–9. doi: 10.1038/s41592-021-01328-8 (PMC8748193; doi:10.1038/s41592-021-01328-8)
Supplement: Source Data Extended Data Fig. 7 — Statistical Source Data. [file 41592_2021_1328_MOESM11_ESM.xlsx]

## Sheet: Ext. Data Fig. 7
	HIV-1*GFP
		NTC					SAMHD1 KO
		Donor 1	Donor 2	Donor 3	Donor 4	Donor 5	Donor 1	Donor 2	Donor 3	Donor 4	Donor 5
Weeks post nucleofection	2	0.39	0.38	0.65	0.17		1.11	1.04	1.42	1.26
	4	0.87	0.9	0.78	0.2		4.38	4.6	6.5	1.49
	6	0.75	1.36	0.63	0.3	0.15	6.01	12.3	5.26	2.44	1.16
	HIV-1*GFP VPX
		NTC					SAMHD1 KO
		Donor 1	Donor 2	Donor 3	Donor 4	Donor 5	Donor 1	Donor 2	Donor 3	Donor 4	Donor 5
Weeks post nucleofection	2	24.1	12.8	19.5	19.4		25.1	14.7	20.5	21.7
	4	18.8	51.8	25.3	7.39		22.8	36.5	20.4	8.12
	6	24.6	9.82	31.1	16.3	8.33	20.1	14.7	20.3	16.5	5.44
